# Supplementary material for: Illumination of PRRSV Cytotoxic T Lymphocyte Epitopes by the Three-Dimensional Structure and Peptidome of Swine Lymphocyte Antigen Class I (SLA-I)
Source: Front Immunol. 2020 Jan 8;10:2995. doi: 10.3389/fimmu.2019.02995 (PMC6960135; doi:10.3389/fimmu.2019.02995)
Supplement: Supplementary file 2 [file Table_2.XLSX]

## Sheet: Sheet1
VR2332				HB-13.9				JXwn06				CHsx1401
GP2a	AFFTKLANF	7		GP2	ASLTKLANF	7		GP2	ASLTKLANF	7		GP2	ASLTKSANF	7
	LWMLSRSSW	16			LWMLSRNFW	16			LWMLSRNFW	16			LWMLSRSSW	16
	PLLISLYFW	26			PLLISSYFW	26			PLLISSYFW	26			WMLSRSSWF	17
	LISLYFWPF	28			LISSYFWPF	28			LISSYFWPF	28			WFPLLISSY	24
	ASPSPVGWW	39			ASPSPVGWW	39			QSPVGWWSY	41			PLLISSYFW	26
	WWSFASDWF	46			WWSSASDWF	46			WWSYASDWF	46			LISSYFWPF	28
	ALPFTLSNY	62			ALPFTLSNY	62			ALPFTLSNY	62			ASPSPDGWW	39
	TLSNYRRSY	66			TLSNYRRSY	66			TLSNYRRSY	66			PSPDGWWYF	41
	SSLDVVAHF	139			TLNQVFAIF	185			RIPMLRSVF	233			ALPFTLSNY	62
	RVPILRTAF	233			RIPMLRSVF	233			PMLRSVFGF	235			TLSNYRRSY	66
	PILRTAFGF	235			PMLRSVFGF	235							SSLDVVAHF	139
								E	IFLAILFGF	30			RVPILRTVF	233
E	IFLAILFGF	30		E	IFLAILFGF	30							PILRTVFGF	235
								GP3	IFLRCSFLY	9
GP3	IFLCCNFLY	9		GP3	IFLRCSFLY	9			NSNATFCFW	26		E	IFLAILFGF	30
	GSNTTYCFW	26			NSNATFCFW	26			WFPLVRGNF	34
	WFPLVRGNF	34			WFPLVRGNF	34			FSFELMVNY	42		GP3	WFPLVRGNF	34
	FSFELTVNY	42			FSFELTVNY	42			EILEPGKSF	64			FSFELMVNY	42
	RSLWCRIGY	70			LSFSYTAQF	113			LSFSYTAQF	113			LSFSYTAQF	113
	LSFSYTAQF	113			NISAVFQTY	159			NISAVFQTY	159			SWLVLNVSW	189
	NISAVFQTY	159			SWLVLNVSW	189			SWLVLNVSW	189
	SWLVLNVSW	189										GP4	SFLFLLVGF	3
				GP4	PFLFLLVGF	3		GP4	SFLFLLVGF	3			FLLVGFERF	6
GP4	SLLFLVVGF	3			FLLVGFKCF	6			FLLVGFKCF	6			YSNPSSAAF	54
	LLMLSSCLF	95			LLMLSSCLF	95			LLMLSSCLF	95			LLMLSSCLF	95
	LMLSSCLFY	96			LMLSSCLFY	96			LMLSSCLFY	96			LMLSSCLFY	96
GP5	LSLWCIVPF	14		GP5	LFLWCIVPF	14		GP5	LFLWCIVPF	14		GP5	PFLWCIVPF	14
	SSSHLQLIY	34			FLWCIVPFY	15			FLWCIVPFY	15			SSSHLQLIY	34
	DWLANKFDW	53			NSSHIQLIY	34			NSSHIQLIY	34			DWLNEKFDW	53
	PVLTHIVSY	70			DWLAKNFDW	53			DWLAQKFDW	53			PVLTHIVSY	70
					PVLTHIVSY	70			PVLTHIVSY	70
M	VLLAFSITY	17										M	VLLAFSITY	17
	IFLNCAFTF	48		M	VLLAFSITY	17		M	VLLAFSITY	17			IFLNCAFTF	48
					IFLNCAFTF	48			IFLNCAFTF	48
N	CLSSIQTAF	74										N	CLSSIRTAF	74
				N	CLSSIQTAF	74		N	CLLSIQTAF	74
non-structural protein	VFMAEGQVY	15										non-structural protein	VFMVEGQVY	15
	AVLKALQVY	113		non-structural protein	TVLKTLQVY	113		non-structural protein	TVLKTLQVY	113			TVLKNLQVY	113
	TVPEGNCWW	263			VSMRVEYQY	248			TVPEGNCWW	263			AVNMSEFTF	233
	AFSLANYYY	713			TVPEGNCWW	263			DSLPPEVQY	275			ASMRVERQY	248
	IVSSPQCIF	886			PVSPAAATW	578			PVSPAATTW	578			TVPDGNCWW	263
	PVPAPRRKF	925			AFSLSNCYY	713			AFSLSNCYY	713			WSLFSSLPF	271
	CTLDGRLKF	1086			LTVGGPLNF	863			RILNGRFEF	1056			SSLPFEVQY	275
	MILETPPPY	1098			MTPLSEPIF	917			LVSHLPIFF	1204			STPPVPVVW	578
	PVFFSRLFY	1239			FLSAPRHKF	925			HLFKSDSGY	1214			SVLDTSFDW	662
	RLFYPGGGY	1244			RTLNGRFEF	1086			TLFCLFLCY	1233			CTSVYQAPF	947
	TLLCLFLCY	1263			LVSHLPVFF	1234			LFLCYSYPF	1237			FILSDKFKF	955
	GVFGCWLAF	1295			HLFKSDSGY	1244			GVFGCWLAF	1265			MILETPPPY	967
	HSFELLKPW	1331			TLFCLFLCY	1263			HSFELLKPW	1301			IVSHLPVFF	1103
	AVPFRAPFF	1514			LFLCYSYPF	1267			AIPFRAPFF	1484			RLFRSDGHY	1113
	PLSALVAGF	1646			GVFGCWLAF	1295			CILLAIASY	1654			TLLCLFLCY	1132
	CVLLAIASY	1684			HSFELLKPW	1331			WLLCVFPCW	1669			GVFGCWLAF	1164
	WLLCVFPCW	1699			AIPFRAPFF	1514			CVFPCWLRW	1672			HSFELLQPW	1200
	VFPCWLRCF	1703			CILLAIASY	1684			VFPCWLRWF	1673			VIPFRAPFF	1383
	VSLWLLGRY	1741			WLLCVFPCW	1699			VSLWLLGRY	1711			FVLLAIASY	1553
	VTPYDIHHY	1756			CVFPCWLRW	1702			VTPYDIHHY	1726			WLLCVFPCW	1568
	SSMGSGGVF	1826			VFPCWLRWF	1703			SSMGSGGVF	1796			CVFPCWLRW	1571
	KLSELSEFF	1966			VSLWLLGRY	1741			KLSELSEFF	1936			VFPCWLRWF	1572
	WTPLVAVSF	2035			VTPYDIHHY	1759			WTPLVAVGF	2005			VFLWLLGRY	1610
	FVLSWLTPW	2064			SSMGSGGVF	1826			FVLSWLTPW	2034			VTPYDIHHY	1625
	FSLGAVTGF	2096			KLSELSEFF	1966			YSLGAVTSF	2066			SSMGSGGVF	1695
	VMNLSTYAF	2119			WTPLVAVGF	2035			VMNLSTYAF	2089			KLSELSEFF	1835
	HILVGDGVF	2163			FVLSWLTPW	2064			NVLVGDGVF	2133			LLCVFFLLW	1889
	RLNDEDLDF	2207			YSLGAVTSF	2096			FSSAFFLRY	2141			WTPLVAVGF	1904
	DFLMKWTDF	2214			VMNLSTYAF	2119			DFLTKWTDF	2184			FILGAATGF	1965
	GTLAKLEAF	2262			YVLVGDGVF	2163			GTMAKLEAF	2232			VMNLSTYAF	1988
	YTSPSGKKF	2435			FSSAFFLRY	2171			FTSPSGRRF	2405			FVLVGDGAF	2032
					DFLTKWTDF	2214							DFLAKWTDF	2083
					GTLAKLEAF	2262		RNA-dependent RNA polymerase	TMPSGFELY	201			GVLAKLEAF	2131
					FTSPSGRKF	2435			TIPASVLDY	212			YVSPSGKKF	2304
									GVLRLVRKY	258
RNA-dependent RNA polymerase	TMPPGFELY	198		RNA-dependent RNA polymerase	TMPSGFELY	197			ALSGVTQGF	355		RNA-dependent RNA polymerase	TMPSGFELY	198
	TIPASVLDY	209			TIPASVLDY	208			STPAIVRWF	401			TIPASVLDY	209
	GVLRLVRKY	255			GVLRLVRKY	254			RWFAANLLY	407			GVLRLVRRY	255
	VLSGVTQGF	352			ALSGVTQGF	351			ITSVSNTIY	455			RTILGTNNF	336
	STPAIVRWF	398			STPAIVRWF	397			LFLQDQLKF	486			ALSGVTQGF	352
	RWFAANLLY	404			RWFAANLLY	403			PSMPNYHWW	517			STPAIVRWF	398
	ITSVSNTIY	452			ITSVSNTIY	451			YSFPGPPFF	622			RWFAAHLLY	404
	LFLQDQLKF	483			LFLQDQLKF	482			LTPLDPGRY	729			ITSVSNTIY	452
	PTMPNYHWW	514			PSMPNYHWW	513			ASNVLRSRF	780			LFLQDQLKF	483
	YSFPGTPFF	619			YSFPGPPFF	618			NSFLDEAAY	863			PSMPNYHWW	514
	GTPFFMSMW	623			LTPLDPGRY	725			TTLTCLGDF	884			YSFPGPPFF	619
	LTPLDPGRY	726			ASNVLRSRF	776			MVNTTRVTY	940			LTPLDPGRY	726
	ASNVLRSRF	777			NSFLDEAAY	859			YFSPDLTQF	1099			ASNVLRSRF	777
	PVPSRTGPW	839			TTLTCLGDF	880			ASLRPIHKY	1135			NSFLDEAAY	860
	NSFLDEAAY	860			MVNTTRVTY	936			GTPGVVSYY	1161			TTLTCLGDF	881
	TTLTCLGDF	881			YFSPDLTQF	1095			VVSYYLTKF	1165			MVNTTRVTY	937
	MVNTTRVTY	937			ASLRPIHKY	1131			VTSKYLPRF	1229			YFSPDLIQF	1096
	YFSPDLTQF	1096			GTPGVVSYY	1157			RVPVNSTVY	1323			ASLRPIHKY	1132
	ASLRPIHKY	1132			VVSYYLTKF	1161			FSLDDPVRY	1388			GTPGVVSYY	1158
	GTPGVVSYY	1158			VTSKYLPRF	1225							VVSYYLTKF	1162
	VVSYYLTKF	1162			RVPVNSTVY	1319							RVPVNSTVY	1319
	RVPVNSTVY	1320			FSLDDPVRY	1384							FSLDDPVRY	1385
	FSLDDPVKY	1385
